# Supplementary material for: Regulation of Inflammation-Mediated Endothelial to Mesenchymal Transition with Echinochrome a for Improving Myocardial Dysfunction
Source: Mar Drugs. 2022 Nov 30;20(12):756. doi: 10.3390/md20120756 (PMC9781361; doi:10.3390/md20120756)
Supplement: Supplementary file 1 [file marinedrugs-20-00756-s001.zip]

Archive with 1 entries (1 files):
- marinedrugs-2046219-supplementary.pdf
